# Supplementary material for: Comparing different ways of calculating sample size for two independent means: A worked example
Source: Contemp Clin Trials Commun. 2018 Nov 29;13:100309. doi: 10.1016/j.conctc.2018.100309 (PMC6297128; doi:10.1016/j.conctc.2018.100309)
Supplement: Data Profile [file mmc1.xml]

<?xml version="1.0" encoding="UTF-8" standalone="no"?><data:data><datasets><author>lei.clifton@csm.ox.ac.uk</author><type>0</type><dataset><value>1</value><reason>No data was used for the research described in the article</reason><comments/></dataset></datasets></data:data>
